# Supplementary material for: Covariate balanced allocation of samples to batches to mitigate the impacts of technical variability
Source: Bioinform Adv. 2026 Feb 18;6(1):vbag048. doi: 10.1093/bioadv/vbag048 (PMC13135629; doi:10.1093/bioadv/vbag048)
Supplement: vbag048_Supplementary_Data [file vbag048_supplementary_data.zip]

Archive with 3 entries (3 files):
- 20251028_supplement_clean.docx
- 23-Mar-2026_035820_20251028_supplement_clean.docx
- 24-Mar-2026_025842_20251028_supplement_clean.docx
